# Supplementary material for: Clinical Image Quality and Reader Variability in 3D Synthetic Brain MRI Compared with Conventional MRI
Source: Tomography. 2026 Jan 23;12(2):13. doi: 10.3390/tomography12020013 (PMC12945194; doi:10.3390/tomography12020013)
Supplement: Supplementary file 1 [file tomography-12-00013-s001.zip]

Archive with 1 entries (1 files):
- tomography-4078623-supplementary.pdf
